# Supplementary material for: Heterogeneous pseudobulk simulation enables realistic benchmarking of cell-type deconvolution methods
Source: Genome Biol. 2024 Jul 1;25:169. doi: 10.1186/s13059-024-03292-w (PMC11218230; doi:10.1186/s13059-024-03292-w)
Supplement: Supplementary file 2 — Additional file 2. Supplementary tables S1-S4 referenced in the main text. [file 13059_2024_3292_MOESM2_ESM.xlsx]

## Sheet: TableS1
Supplementary Table 1
Overview of the scRNA-seq datasets used in this study
Dataset	Accession Number or URL	Tumor Type	No. of cells	No. of samples	No. of cells used in homogeneous simulation	Reference
Puram2017_HNSCC*	GEO: GSE103322	head and nack tumors	5901	18	500	https://doi.org/10.1016/j.cell.2017.10.044
Tirosh2016_SKCM*	GEO: GSE72056	melanoma	4645	19	500	https://doi.org/10.1126/science.aad0501
Riemondy2022_MB*	GEO: GSE155446	medulloblastoma	39946	28	1500	https://doi.org/10.1093/neuonc/noab135
Jerby_Arnon2018_SKCM*	GEO: GSE115978	melanoma	7186	32	500	https://doi.org/10.1016/j.cell.2018.09.006
Lee2020_CRC	https://www.weizmann.ac.il/sites/3CA/colorectal	colorectal cancer	21657	15	1000	https://doi.org/10.1038/s41588-020-0636-z
Qian2020_BRCA	https://www.weizmann.ac.il/sites/3CA/breast	breast cancer	16537	8	1000	https://doi.org/10.1038/s41422-020-0355-0
Kim2020_LUAD	https://www.weizmann.ac.il/sites/3CA/lung	lung adenocarcinoma	32493	14	1000	https://doi.org/10.1038/s41467-020-16164-1
Izar2020_OV	https://www.weizmann.ac.il/sites/3CA/ovarian	ovarian cancer	10788	8	1000	https://doi.org/10.1038/s41591-020-0926-0
scRNA-seq datasets marked with an asterisk (*) are also utilized for simulation strategy comparisons.

## Sheet: TableS2
Supplementary Table 2
Overview of bulk datasets used for variance comparison, related to Fig1, Fig2c,2d, FigS4-S7
	# samples in simulated datasets1	# samples in baseline expression2	# samples in TCGA samples3	# patients in each MB subgroup4
Puram2017_HNSCC	100	18	502	NA
Tirosh2016_SKCM	100	19	470	NA
Riemondy2022_MB	100	30	NA	GP3(6); GP4(13); SHH(9); WNT(1)
Jerby_Arnon2018_SKCM	100	32	470	NA
1 each simulated bulk dataset is generated using one of the following bulk simulation methods: homo, semi, heter, heter-sampleIDfree, favilaco, immunedeconv, SCDC
2 the aggregated gene expression of single cells from the same biological samples is used as the baseline expression, which serves as an approximation of real bulk samples
3 only TCGA samples from the same tumor type are used for variance comparison; and only samples from primary tumor and metastatic tumors are selected
4 number of patients from each MB subgroup, related to Fig2c
additional note: in the MB dataset, geo_sample_id are used as sample identifiers, one sample classified as GP3/GP4 is not included in Fig 2c

## Sheet: TableS3a
Supplementary Table 3a
Top 300 variable genes used for gene-gene correlation visualization, related to Fig1d, FigS4a
Puram2017_HNSCC	Tirosh2016_SKCM	Riemondy2022_MB	Jerby_Arnon2018_SKCM
IGLL5	PMEL	TTR	PMEL
ELK2AP	SERPINA3	XIST	ELK2AP
TPSAB1	DCT	LINC01419	DCT
IGJ	TYR	PTHLH	TYR
GZMB	APOD	PDLIM3	TYRP1
TPSB2	COL1A2	RSPO3	RNASE1
GNLY	CCL21	CA4	APOD
GZMA	ELK2AP	KCNA1	MIA
CD3D	TYRP1	TBR1	SERPINA3
CD2	SPARC	IMPG2	IGLL5
PLA2G2A	COL3A1	MGP	PRAME
FDCSP	CXCL13	NEUROG1	COL1A2
LCK	MIA	DDX3Y	MAGEA4
CCL4	RNASE1	KHDRBS2	SPP1
CPA3	SAA1	S100A9	S100B
KRT19	HBB	HLA-DRB5	CCL21
CXCR6	HBA2	TMEM233	PLP1
CTSG	DCN	EOMES	IGJ
STATH	PLA2G2A	PLPPR4	GPR143
CCL21	NKG7	AIPL1	BIRC7
FABP4	NNMT	S100A8	COL3A1
CCR7	COL1A1	PEX5L	GDF15
LTB	LHFPL3-AS1	NRL	XIST
RGS1	S100B	OTX2	C1QB
GZMK	IGJ	C1QA	MIR650
RNASE1	SLC45A2	PLP1	IFI27
SIRPG	GPR143	GLI2	SPARC
GSTM1	IGLL5	NHLH2	GNLY
CD8A	CTGF	TTTY15	FOLR2
CD3E	GDF15	MAB21L2	MGP
ICOS	XIST	EPHA8	UBD
CTLA4	AQP1	LMX1A	CRYAB
SPP1	TM4SF1	CRABP2	CD14
CLDN4	LUM	C1QB	FCN1
KLRK1	PRAME	EYS	SEPP1
GZMH	IL32	COL1A2	IGFBP7
EPCAM	SFRP2	RPH3A	SLC45A2
CD69	PAEP	ZIC2	LHFPL3-AS1
LY6D	PLP1	DSCR8	GPNMB
CD27	CHI3L1	NDST3	FN1
TPSD1	BCAN	SFRP1	BANCR
PRF1	GNLY	COL27A1	BCAN
NKG7	EFEMP1	C1QC	PAEP
CCL2	CD52	BOC	SERPINE2
S100A7	MGP	ZIC5	CAPN3
TRAT1	GPNMB	LINC00348	CNN3
LUM	CCL4L1	DCN	NNMT
TIGIT	CD19	RCVRN	TM4SF1
CXCR4	IL1B	ROBO2	DCN
CD8B	BIRC7	SELENOP	COL1A1
MFAP4	GZMA	PCDH17	SPARCL1
SERPINF1	VPREB3	RBM24	G0S2
MZB1	SERPINE2	AC004852.2	TCL1A
ZG16B	PTGDS	CCL4L2	CHI3L1
AMTN	CCL14	MFAP4	TYROBP
CST7	G0S2	USP9Y	POSTN
CCL3	POSTN	FOLR2	MAGEA3
IFNG	S100A16	HLA-DRB1	S100A16
DLK1	IGFBP3	POU3F2	VPREB3
GPC3	CD3D	DSP	C1QC
TAGLN	C1S	ACTC1	CCL14
CXCL10	KIT	IGHG4	S100A9
CLDN5	MAGEA4	SST	CXCL10
KRT15	HSPB8	SOX2	VSIG4
APOD	GZMK	SATB2	AQP1
MAGEA4	CD2	RPGRIP1	CXCL13
PLVAP	CD8A	FAM181B	IL1B
AMICA1	SELL	GRIA4	MITF
CD52	SPP1	CDHR1	IGLL1
CD74	GZMB	C3	CD19
SELE	C1QB	PPP2R2C	LUM
CCL4L1	CXCL2	COL1A1	C1QA
SPARCL1	CD79A	MS4A7	IGFBP3
DCN	FN1	HHIP	FCER2
DERL3	CRYAB	CCL3L1	EIF1AY
HDC	CXCL3	GNGT1	SLC24A5
LTF	PRF1	HLA-DPA1	FXYD3
COMP	MAGEC2	HLA-DRA	MAGEC2
KRT14	FCER2	CYYR1	PIR
CD53	FCN1	HLA-DQA2	PTGDS
CALML5	LCK	LEMD1	CCL4L1
SRGN	CCL4	CECR2	GSTM1
DPT	TCL1A	SCG5	IGLL3P
KRT17	APOC2	RALYL	GNG11
MMP3	CXCL14	IGF2BP3	MAGEA6
SAMSN1	CCL19	GNAT1	S100A8
PTPRC	MFAP4	TULP1	TF
AZGP1	MITF	EBF2	C1S
CCL19	CYR61	LINC01480	RAB38
IGFBP7	SFRP4	MRC1	SAA1
ALDH3A1	PRKCDBP	MEG3	RARRES2
CD96	TUBB4A	EIF1AY	HBA2
AQP1	CA14	UNC5D	CA14
SFRP4	SEPP1	KIF26A	SERPINF1
COL3A1	IFNG	IGLC2	TMEM98
PTPN22	C3	APOD	CTGF
IL2RG	TCN1	UTY	H19
SFRP2	CCL3L3	POU3F3	HBB
CTGF	IL1RN	SHOX2	FSTL1
CFD	THBS1	HLA-DQA1	HSPA1B
GPX2	HLA-DOB	CD163	LOXL4
2024-09-01	ANGPTL4	IGKC	ALDH1A3
KLRC1	IFI27	CD74	MLPH
PTPRCAP	BANK1	SPP1	SNAI2
STAT4	SPARCL1	MS4A6A	SELENBP1
KLRB1	SRPX	PRL	EDNRB
SAA1	PDLIM4	CTTNBP2	CCL2
FCER1G	MLPH	CDH23	CSAG1
SLA	PIR	KCNA5	CYP27A1
PDCD1	S100A9	KCNQ1OT1	BGN
CD247	GZMH	RNASE1	APOC2
SELL	HSPA6	KDM5D	PAX3
A2M	C1QC	PRPH	ALDH1A1
ODAM	FXYD3	ZFHX4	PAGE5
PIP	CD69	GABRA5	MFAP2
IL7R	CXCL10	KRT17	APOE
KRT16	EDNRB	RPRML	SRPX
COL1A2	GIMAP7	CACNA1G	PRKCDBP
CD6	UBD	SNCAIP	PMP22
MMP1	EIF1AY	CCL3	PCOLCE
UBD	S100A8	FAM198B	ATF3
MMP10	LOXL3	LYZ	CXCL3
IGLL3P	ALDH1A3	AIF1	CYR61
CCL14	CCL2	AC008780.2	FPR1
SLPI	CYP27A1	DAB1	BANK1
CYTIP	FSTL1	GRIN2B	TRPM1
KLK5	NAPSB	MGAT4C	PLK2
NTS	CXCL12	CSF1R	CTHRC1
ALOX5AP	CNR2	MS4A4A	FGFBP2
GPR183	RCAN1	PRAME	MAGEA12
ZAP70	IGFBP7	HOXC9	ANGPTL4
MMP12	IGLL3P	TRPM3	SERPING1
GSTA1	HP	AC005165.1	CXCL2
C1QB	TF	CHL1	IL1RN
RGCC	MAGEA3	EYA1	A2M
MMP13	CD14	CCL4	ID1
CXCL14	THY1	TMEM132B	TUBB3
KLK6	TYROBP	PCDH9	RCAN1
MMP7	MIR650	TYROBP	CTSK
SPOCK2	HYAL2	FCER1G	AREG
CORO1A	LCN2	FAM19A4	MDK
ITK	CCL17	ZFPM2	MFAP4
IL2RB	LOXL4	APOC1	MAGEA1
S100A8	CLDN5	A2M	GPX3
LCN2	ROPN1B	NEUROD4	MS4A1
LAPTM5	AKR1C3	HLA-DPB1	GZMH
MGP	CTSW	TENM3	IGSF6
KRT5	KDM5D	SLC17A7	GJB1
CASQ2	LTB	TRIM58	RAMP3
SH2D1A	ECM1	FOXG1	FCGR3A
GIMAP7	C1QA	RP1	THBS1
CD5	TMEM98	CD14	SFRP2
CXCL13	ICOS	ZNF385B	HSPB8
CD3G	HLA-DQA2	MIAT	TMEM176B
CLEC14A	TBC1D10C	LINC00632	XAGE1A
PDK4	BANCR	OTX2-AS1	NUPR1
S100A9	DDX3Y	SAG	STXBP1
CTSW	CXCL1	GNG3	XAGE1B
CXCL12	FOLR2	AREG	ADM
EIF1AY	FKBP10	LRRC38	ROPN1B
IL24	RARRES2	VSIG4	LILRB4
DDX3Y	APOE	PDE6H	HYAL2
ADAMTS1	ZBTB16	ELAVL4	CXCL12
IGLL1	FRZB	CXXC4	TREM2
COL1A1	PTPN6	COL3A1	CCL4
SIT1	CD8B	GPR34	NOV
RAMP3	A2M	TNC	CFI
NNMT	RAB38	PDK4	CR2
FGFBP1	IGLL1	CNTNAP2	FABP7
FGFBP2	BGN	FAP	EFEMP1
IL2RA	MMP2	LHX5-AS1	SERPINA1
KRT6B	CD40LG	SLC40A1	TSPAN7
ADH7	STAP1	PAX6	CNR2
IGFBP6	NOV	CACNA1A	AZGP1
MAGEA3	KLRK1	COL2A1	MLANA
MUC7	RAMP3	ASS1	TUBB4A
TNNT3	CCL20	SIX3	AKR1C3
SERPINB3	FABP7	PAPPA	HLA-DOB
SERPINA3	EFNA1	CALCB	JUN
KIR2DL4	IGFBP6	PDGFA	CCL20
LY9	CSAG1	HOXA7	TMEM176A
ADH1B	CAPN3	STAB1	TRIM63
ACTG2	AREG	VTN	KLRF1
CRTAM	SIRPG	SEMA6A	PLTP
THBS2	CTSK	PLXNA2	EGFL8
HLA-DRA	CFD	EMX2	CSPG4
ARHGAP9	CLU	HLA-DQB1	SFRP1
MYH11	NTS	LINC01632	PLA1A
FN1	MFAP2	PDC	CDH3
GZMM	TAGLN	MPP3	FMOD
LAMC2	CXCR6	ATOH1	MMP2
GPX3	MAGEA12	BCHE	MS4A4A
MMP2	CD22	KRT19	FCRLA
PI16	PAGE5	DGKB	STK32A
PLN	PDCD1	TREM2	TPM2
UCHL1	TUBB3	IGHM	CCL18
ITGB2	SIT1	DMRTA1	CCND1
THBS4	MAGEA6	CDH18	QPCT
S100A2	SFRP1	LINGO2	HSPA6
SPRR1B	TREM2	ALDH1A3	TIMP3
DUSP4	TFAP2A	NPW	EGFL7
IFI27	TSPAN7	USP2	CLDN5
MYL1	SLC24A5	RGS1	GPM6B
CCR8	CST3	C1orf61	CSF1R
ACTA1	SEMA3B	SYT1	XCL2
GPR171	KLRC3	HOXA9	F13A1
ANGPTL4	CDH3	SIX6	PLVAP
ASPN	OSM	SLCO2B1	SNCA
TNFRSF4	MIR3064	LHX8	EFNA1
SPRR3	LILRA4	CXCL14	C15orf48
TBC1D10C	VSIG4	ISLR2	KLRC2
CSN3	SASH3	PALMD	FAM167B
PIGR	OLFML3	HOXA10	CD163
DES	LINC00473	KLHL13	C10orf10
LAT	ADM	AL591721.1	NKG7
CLDN1	RCN3	GZMK	PDLIM4
TNFRSF1B	QPCT	PRLR	SFRP4
DOK2	STXBP1	AC060834.2	FCER1G
AKR1C1	RND3	SLC35F3	ROPN1
TRIM29	TIMP3	C3AR1	CSRP2
KLK8	FGFBP2	BNC2	CH25H
TPM2	MDK	GRM8	NRN1
HAS1	DPT	VSTM2A	CXCL14
SAA2	P4HA2	ROBO1	STAP1
TXK	SPON2	HOXB3	HSPA2
HYAL2	TRIM63	DRAXIN	MT1G
FCRL3	CSPG4	NID2	LAMB2
FYN	XAGE1A	PPP1R1A	GAGE2A
HBB	APOC1	GNB3	FKBP10
SLA2	UCN2	FOXS1	CXCL11
TNFRSF18	CTLA4	USH2A	LINC00473
RERGL	XAGE1B	KCNJ6	TPD52L1
ZBTB16	COL6A1	MPP4	GAPDHS
GPR87	GPX3	S100A12	RAMP2
SASH3	MATN2	MPEG1	FABP4
CMA1	CYTL1	ATP1A2	CXCL1
CES1	RAMP2	APOE	KDM5D
RAMP1	GSTM1	CLVS2	PLS3
VPREB3	FCRLA	PDE6G	CCL3
KLRC2	C10orf10	TAC1	S100A1
CD79A	S100A12	GRIK1	CYTL1
EVI2B	IL7R	DLC1	TCN1
LAIR2	RAMP1	SLC6A3	SOX10
CLDN7	TIMP1	SULF1	RAMP1
LAMB3	CFI	KCNJ2	CXCL9
S100A14	PPIC	FSTL5	CNRIP1
CXCR3	FBLN2	SV2C	PLAU
PVRL4	PTPRCAP	ZFY	PYGL
LYZ	SNAI2	SERPINF1	FCGR1A
SMOC2	GJB1	POU6F2	RND3
CA2	MXRA8	KCNH6	UCN2
SLN	SGCE	AL391152.1	MATN2
ZNF683	CD9	SMIM32	MXRA8
IRF8	C1R	AC010931.2	ST3GAL4
KRT6C	KLRC1	PAPPA2	S100A13
CEACAM6	PTPN7	AC055733.2	CCL19
SPRR1A	CD247	HLX	DDX3Y
FYB	FCRL3	GRIK2	CD22
TMEM176B	SELENBP1	ZNF804A	ENPP2
BIN2	EGFL7	DAB2	SLCO2B1
AGT	PLVAP	LYVE1	CALD1
S100B	CCND1	GABRG2	P4HA2
SPARC	CRIP2	TWIST1	KLRC1
IGFBP3	TUBB6	S100A11	FRZB
THEMIS	PI16	FKBP10	ECM1
GGT5	PMP22	FEZF2	PFN2
SAMD3	PLD4	KCNIP4-IT1	FBP1
SYTL3	S100A1	CHRM3	C2
HPGDS	UCHL1	LHX5	RGS20
FSTL1	LAMA4	EPHA3	LY86
THBS1	CALD1	FCGR2A	C3
CTHRC1	CFB	CRX	SNCG
XIST	LAMB2	NKAIN4	ISLR
TNFRSF17	PAX3	IGLON5	SH2D1B
C16orf54	C15orf48	ITGB2	CD9
STC1	WISP2	NR2E3	S100A12
KRTDAP	GNG11	DCT	CCL3L3
AKR1C2	KDELR3	KRT222	KLRC3
HCST	CD180	FOXA2	GZMB
VWF	PTGER4	CTSS	EDN3
PI3	PRSS21	OTX1	PLA2G2A
PTGDS	CNN3	CARMIL1	MAGEA2B
C7	COL6A2	FEZF1-AS1	SPRR3
TACSTD2	PRSS23	CYBB	TFAP2A
MIR205HG	IGFBP5	CNGA1	GNG12
TSPAN7	TRPM1	PDE5A	GYG2
MS4A1	FABP4	FHDC1	MIR3690
SOSTDC1	TMEM176A	CNGB1	CX3CR1
RGS5	TIGIT	NXPH1	CKB
BATF	ARHGAP9	IGFBP5	KIT
MGST1	MIR4737	GPNMB	OLFML3
SLAMF6	MGST1	BMP5	APLNR
IL6	BLNK	SYCP1	GPRC5B
TRAF3IP3	SH2D1A	FABP7	ST6GALNAC2
TNF	ROPN1	AL157895.1	LCN2
ELF3	FAM167B	SIX1	CD160
POSTN	RNASE6	NDP	CXCR6
RASSF4	ADAMTS1	TPH1	FASLG
CALML3	CST7	IL1B	MARCO
AKR1B10	EGFL8	FCN1	MS4A6A

## Sheet: TableS3b
Supplementary Table 3b
Cell-type marker genes used for gene-gene correlation visualization, related to FigS4b
Puram2017_HNSCC	Tirosh2016_SKCM	Riemondy2022_MB	Jerby_Arnon2018_SKCM
MZB1	MS4A1	IGHM	MS4A1
ELK2AP	CD79A	MS4A1	CD79A
IGLL5	CD79B	CD79A	CD79B
DERL3	BANK1	IGKC	CD37
FKBP11	CD19	CD37	CD19
SSR4	IGLL5	BANK1	BANK1
IGJ	CD37	CD79B	IGLL5
SEC11C	CD22	RALGPS2	IRF8
HERPUD1	ADAM28	TNFRSF13C	NAPSB
PIM2	FAIM3	IGHD	FCRLA
ISG20	VPREB3	LINC00926	TCL1A
XBP1	FCRLA	LINC02397	BCL11A
PRDX4	HLA-DOB	IGLC2	CD22
FAM46C	HVCN1	BCL11A	HLA-DQA2
FKBP2	FCER2	VPREB3	FAIM3
SLAMF7	COL1A2	CD22	HLA-DOB
SDF2L1	COL1A1	HLA-DRA	ADAM28
CD79A	COL3A1	HLA-DPA1	VPREB3
C19orf10	DCN	HLA-DPB1	FCER2
ITM2C	FN1	HLA-DQB1	HVCN1
ST6GAL1	PCOLCE	HLA-DQA1	BLNK
TXNDC5	TAGLN	CLEC10A	STAP1
NUCB2	C1S	HLA-DRB5	FCRL1
PPAPDC1B	LUM	FCER1A	LOC283663
SPCS2	C1R	HLA-DQA2	PAX5
CREB3L2	FSTL1	GPR183	CXCR5
BLNK	CTGF	CD1E	ST6GAL1
CD38	TPM1	CD1C	ELK2AP
VIMP	COL6A1	APOE	FAM129C
TP53INP1	MXRA8	C1QB	POU2AF1
LY9	CCDC80	C1QA	BLK
TNFRSF17	COL6A3	APOC1	IGLL3P
FCRL5	ACTA2	C1QC	CCR6
MEI1	CD248	A2M	CNR2
SEL1L	MYL9	CTSB	ADAM19
SPAG4	ISLR	SPP1	CD24
LOC283710	CYBRD1	SELENOP	SMIM14
POU2AF1	MFAP4	LGMN	CR2
CCR7	FBLN1	GPR34	KIAA0226L
LAMP3	EFEMP2	C3	LRMP
CD83	LOX	TREM2	P2RX5
LSP1	IGFBP6	RNASE1	IGLL1
FLT3	THBS2	DAB2	CLEC17A
CCL22	OLFML3	SLCO2B1	SNX29P1
BIRC3	FBLN2	FOLR2	POU2F2
ID2	CXCL14	SLC40A1	TLR10
CSF2RA	FGF7	GPNMB	RALGPS2
DAPP1	CYP1B1	CYFIP1	SPIB
PMAIP1	MEG3	SOX4	FCRL5
TRAFD1	HSPB6	NFIB	AFF3
POGLUT1	PLA2G2A	MAP1B	COL1A2
MARCKSL1	IL7R	STMN1	SPARC
KYNU	PIK3IP1	PTMS	COL1A1
CRIP1	TCF7	STMN2	DCN
CLIC2	CD8A	TTC3	COL3A1
LY75	GZMK	CCND2	TIMP1
RAB8B	CD8B	ZIC1	LUM
PELI1	PDCD1	CHGB	BGN
IDO1	CXCL13	AMER2	CTSK
FAM49A	CBLB	OTX2	LGALS1
FSCN1	IFNG	KIF1B	PCOLCE
RIPK2	FCRL3	SOX11	C1S
IRF4	LYST	CADPS	FN1
ZFAND5	LAG3	LUC7L3	TAGLN
TRAF1	DTHD1	HES6	FSTL1
GRSF1	IGJ	MIR99AHG	TPM2
VOPP1	LILRA4	CACNA2D1	SERPINF1
NUB1	PLD4	LINC00461	MMP2
TBC1D4	GPR183	LHX1	CALD1
ERICH1	IL3RA	MAB21L1	TPM1
STARD7	IRF7	PCBP4	COL6A1
JAK1	ITM2C	TUBB	CTHRC1
ABP1	HERPUD1	CHD7	THY1
BIRC2	MZB1	MEX3A	C1R
ANTXR2	CYBASC3	SSTR2	MXRA8
EBI3	HIST2H2AA3	DACH1	SELM
ARHGAP10	HIST2H2AA4	NREP	RARRES2
CFP	ALOX5AP	ZBTB18	FBLN1
CCL17	DERL3	NEUROD1	ISLR
KRT19P2	TSPAN13	NRN1	COL6A3
NUAK2	IDH3A	BARHL1	SFRP2
RAB9A	CLEC4C	RBFOX2	SFRP4
N4BP2L1	ZFAT	UNCX	OLFML3
RUFY3	PTCRA	S100A9	CCDC80
TNFAIP2	RUNX2	S100A8	CD248
UVRAG	SMPD3	LYZ	EFEMP2
TBC1D8	IGFBP7	CTSS	ACTA2
ACTB	HYAL2	VCAN	RCN3
AQP1	ENG	S100A6	MFAP4
HYAL2	EGFL7	FCN1	CYBRD1
PLVAP	GNG11	S100A4	THBS2
CRIP2	CCL14	MNDA	CERCAM
RAMP3	CRIP2	DUSP1	COL5A2
GNG11	RAMP2	S100A12	COL6A2
ENG	CLDN5	NAMPT	CTGF
CLEC14A	ECSCR	TSPO	EFEMP1
CLDN5	PRCP	TKT	MAGED1
DARC	TM4SF1	CSTA	COMP
RAMP2	APP	SLC11A1	CXCL12
VWF	CDH5	THBS1	NUPR1
CDH5	TSPAN7	PLBD1	IGFBP7
ESAM	PDLIM1	DUSP6	CRIP2
ECSCR	VWF	NCF2	TM4SF1
CFI	COL4A2	C5AR1	EGFL7
PECAM1	PLVAP	MPEG1	HYAL2
PRCP	TFPI	CFP	ENG
CD34	COL4A1	FPR1	GNG11
GIMAP7	RAMP3	TALDO1	RAMP2
CD59	SDPR	RBP7	A2M
TSPAN7	S1PR1	LRRK2	ECSCR
ELTD1	ID1	GNLY	RAMP3
PRSS23	CALCRL	NKG7	CLDN5
EGFL7	IL33	KLRD1	CDH5
ITGA5	PECAM1	GZMB	PRCP
SELE	TIE1	FGFBP2	VWF
NPDC1	LDB2	PRF1	RNASE1
SELP	TMEM255B	GZMA	ID1
CXorf36	AQP1	CCL4	S100A16
SLCO2A1	SLCO2A1	CST7	PLVAP
COL15A1	ELK3	CTSW	AQP1
ADCY4	CD34	KLRB1	COL4A2
CYYR1	MATN2	SPON2	PDLIM1
CCL14	THBD	CD247	PECAM1
CALCRL	CFI	KLRF1	NPDC1
PODXL	NPDC1	CD7	ESAM
ELK3	RHOJ	GZMH	TGM2
MYCT1	NTS	CLIC3	CD34
LDB2	EFNA1	FCGR3A	DARC
NOSTRIN	CLEC14A	GZMM	IFI27
JAM2	DARC	HOPX	CLEC14A
STC1	TM4SF18	ABHD17A	CD9
MMRN1	ERG	RAP1B	S1PR1
PTPRB	TMEM204	SYNE1	COL4A1
RHOJ	CXorf36	JAK1	CFI
PALMD	ADIRF	MYOM2	CCL14
TEK	MYCT1	APOD	HSPG2
GPR116	IFI30	PTN	ELTD1
C1R	FCER1G	S100B	CALCRL
SERPING1	TYROBP	PTPRZ1	STOM
DCN	AIF1	MT3	TIE1
C1S	CD14	CLU	EPAS1
TAGLN	C1QB	GPM6B	ID3
ACTA2	C1QA	PTGDS	TSPAN7
COL1A2	CST3	METRN	FKBP1A
CALD1	LYZ	PCSK1N	ITGA5
COL3A1	C1QC	SPARC	ECE1
BGN	CD68	PLP1	ADAM15
COL1A1	SERPINA1	RBP1	CXorf36
LUM	S100A9	PMP2	APLNR
CRISPLD2	SAT1	FABP7	TUBB6
ADAMTS1	FCGR2A	EPN2	IFI30
MYL9	CSF1R	TNR	TYROBP
RARRES2	FGL2	OLIG1	FCER1G
PCOLCE	IGSF6	BCAN	AIF1
MFAP4	LST1	SPARCL1	HLA-DRB1
EBF1	PILRA	SERPINE2	CD14
ISLR	HCK	PDGFRA	CD68
PDGFRB	GLUL	ZCCHC24	C1QB
GEM	CPVL	IL32	LYZ
AEBP1	CTSS	CTLA4	C1QA
COL6A2	FTL	TNFRSF18	FCGR3A
CXCL12	BCL2A1	FOXP3	HLA-DMB
MFGE8	C3AR1	SPOCK2	MS4A6A
MXRA8	CD163	UGP2	C1QC
COL6A1	CXCL16	GBP5	HLA-DRB5
CTSK	NINJ1	TIGIT	NPC2
COL6A3	MS4A7	CYTOR	PSAP
COL14A1	C1orf162	IKZF2	HLA-DMA
HLA-DRA	MS4A4A	TNFRSF4	GRN
IFI30	TYMP	RTKN2	IGSF6
HLA-DRB1	VSIG4		SAT1
HLA-DPA1	MSR1		TGFBI
HLA-DQA1	FCGR1A		TMEM176B
HLA-DQB1	FPR1		CSF1R
HLA-DRB5	IL1B		LILRB4
AIF1	MFSD1		SERPINA1
HLA-DMB	MNDA		GPX1
C1QB	FCN1		FAM26F
HLA-DMA	IFNGR1		CTSH
LYZ	SLC7A7		CTSB
MS4A6A	RASSF4		FTL
TYROBP	TLR2		HCK
ITGB2	CCR1		CPVL
C1QC	NCF2		S100A9
HLA-DPB1	TBXAS1		CTSS
C1QA	CLEC7A		GLUL
CD68	PMEL		FCGR2A
CD14	S100B		FGL2
FCGR3A	SERPINE2		LST1
SERPINA1	APOD		CTSD
IGSF6	TYR		PILRA
PLAUR	MIA		CYBB
FCGR2A	GPNMB		S100A11
RNASE6	PRAME		SOD2
MNDA	CAPN3		PLEK
UCP2	PLP1		FCGRT
CSF1R	ATP1A1		VSIG4
GRN	VAT1		NINJ1
CTSB	MLANA		CXCL16
CTSC	SERPINA3		C1orf162
CPVL	QPCT		PMEL
PPT1	GPR143		PRAME
LST1	MITF		S100B
CYBB	GDF15		TYR
GPX1	ST3GAL4		APOD
CD163	ERBB3		SDCBP
TNFSF13	MLPH		CAPN3
VSIG4	GPM6B		MIA
NCF2	STXBP1		MLANA
CD4	CDH19		GSTP1
MS4A4A	SNCA		PLP1
FERMT3	NSG1		STMN1
MS4A7	IGSF8		VAT1
CLEC7A	PIR		NME1
OLR1	CSPG4		MIF
MFSD1	ACSL3		GPM6B
MRC1	PLEKHB1		MT2A
ATP6V1B2	FXYD3		GPR143
KRT17	SLC26A2		ATP1A1
KRT14	QDPR		MITF
KRT5	CDK2		SNHG16
KRT6A	CHCHD6		DCT
TACSTD2	DCT		QPCT
PERP	SLC24A5		ST3GAL4
S100A2	GJB1		C1orf85
FXYD3	SLC45A2		STXBP1
KRT8	LOXL4		GDF15
SLC2A1	GNLY		NSG1
KRT18	NKG7		PIR
SERPINB5	PRF1		SNCA
CBR1	CTSW		MLPH
SFN	CCL4		EDNRB
CALML3	KLRB1		BIRC7
KRT19	GZMH		SERPINA3
MIR205HG	CD247		AHCY
CXCL14	HOPX		CDK2
JUP	KLRD1		CCND1
EPCAM	SH2D1B		CYP27A1
RBP1	KLRF1		SYNGR1
LAMB3	CD97		CHCHD6
DSP	GZMM		ERBB3
TP63	BIN2		EXOSC4
NME1	BATF		TBC1D7
LGALS7B	ICOS		RAB38
TRIM29	CTLA4		PYGB
CLCA2	SPOCK2		SLC24A5
CDH3	PIM2		PAX3
RAN	TNFRSF18		HMG20B
DSG3	LAT		MAGEA6
ANXA8L1	FOXP3		TYRP1
LYPD3	PRDM1		NKG7
KRT16	PBXIP1		PRF1
SLC9A3R1	TNFRSF4		GZMA
MAGEA4	IL2RA		GNLY
KRT6B	CCR8		CTSW
LGALS7	PHTF2		CCL4
ALDH3A1	SLAMF1		KLRB1
DHCR24			IL2RB
S100A14			ID2
GJB2			GZMB
AKR1C1			APOBEC3G
CDH1			HOPX
CLDN4			ALOX5AP
KRT15			KLRD1
GPX2			KLRF1
THOC3			KLRC1
PKP1			CD247
NQO1			SH2D1B
TPSAB1			XCL2
TPSB2			PTGDR
CPA3			XCL1
TPSD1			GZMM
CTSG			SAMD3
HDC			NCR3
KIT			CD244
VWA5A			CHST12
CD69			CD7
IL1RL1			FCRL6
ALOX5AP			IL18RAP
SLC18A2			NMUR1
MS4A2			APMAP
HPGDS			CLIC3
CLU			TXK
GATA2			NCAM1
PLIN2			ARHGEF3
LTC4S			NCR1
AREG			CD160
C1orf186			GNG2
HPGD			MATK
RAC2			S1PR5
MAOB			FGFBP2
PTGS1			GPR97
CD82			CD8A
FCER1A			CD8B
NSMCE1			PDCD1
ARHGEF6			CXCL13
SIGLEC17P			LAG3
CTNNBL1
ADCYAP1
RGS13
ACSL4
CMA1
PTGS2
GALC
TESPA1
SIGLEC6
MYL1
TNNT3
ACTA1
DES
CKM
MB
ACTC1
TNNI2
TTN
TPM2
CRYAB
TNNC2
SLN
PDE4DIP
CSRP3
MT1X
FHL1
COX6A2
NEB
DDIT4L
HSPB8
MYBPC1
CORO6
H19
TRDN
SMPX
HSPB7
NNMT
MYOZ1
TPM1
TCAP
TNNI1
MUSTN1
MT2A
BIN1
KLHL41
ACTN2
CASQ2
CACNB1
ENO3
USP2
MYLPF
PDLIM3
MYL2
MYF6
CHRNA1
SYNPO2
TNNC1
RRAD
CA3
CD2
LCK
CD3D
CD3E
CCL5
GZMA
GZMB
CD3G
SEPT1
CD96
FYN
ICOS
CLEC2D
CTLA4
TIGIT
SIRPG
KLRK1

## Sheet: TableS4
Supplementary Table 4
MB subtyping genes, related to Fig 2c
GP3	WNT	SHH	GP4
IMPG2	WIF1	PDLIM3	EOMES
EYS	TNC	SFRP1	UNC5D
NRL	GAD1	HHIP	KCNA1
GABRA5	DKK2	EYA1	KHDRBS2
MAB21L2	EMX2	ATOH1	RBM24
NPR3			OAS1
